# Supplementary material for: Characterization of the Brain Functional Architecture of Psychostimulant Withdrawal Using Single-Cell Whole-Brain Imaging
Source: eNeuro. 2021 Nov 2;8(6):ENEURO.0208-19.2021. doi: 10.1523/ENEURO.0208-19.2021 (PMC8570684; doi:10.1523/ENEURO.0208-19.2021)
Supplement: Extended Data Figure 2-2 — Table of raw Fos values and group SEMs for each treatment. Download Figure 2-2, XLS file. [file enu-eN-NWR-0208-19-s03.xls]

## Sheet: Sheet1
Figure 2-2
Brain region	Saline1	Saline2	Saline3	Saline4	AVG	SEM		Brain region	Meth 1	Meth2	Meth3	Meth4	Meth5	AVG	SEM		Brain region	Nicotine1	Nicotine2	Nicotine3	Nicotine4	Nicotine5	AVG	SEM		Brain region	Cocaine1	Cocaine2	Cocaine3	Cocaine4	Cocaine5	AVG	SEM
Agranular insular area posterior part	496	1083	1364	991	983.5	180.83		Agranular insular area posterior part	1034	740	238	121	2270	880.6	384.945		Agranular insular area posterior part	1195	278	549	1191	991	840.8	183.378		Agranular insular area posterior part	356	181	1642	519	2315	880.6	384.9
Agranular insular area ventral part	155	502	408	221	321.5	80.5631		Agranular insular area ventral part	138	137	135	108	649	233.4	104.049		Agranular insular area ventral part	284	494	306	738	550	474.4	83.7243		Agranular insular area ventral part	67	308	602	180	1436	233.4	104
Ansiform lobule	47	16	17	75	38.75	14.0616		Ansiform lobule	81	9	464	488	120	232.4	101.102		Ansiform lobule	20	0	17	381	95	102.6	71.4987		Ansiform lobule	7	21	3	7	249	232.4	101.1
Anterior amygdalar area	66	88	102	79	83.75	7.576		Anterior amygdalar area	18	210	54	29	549	172	100.415		Anterior amygdalar area	92	154	154	286	181	173.4	31.7137		Anterior amygdalar area	65	85	188	80	836	172	100.4
Anterior cingulate area dorsal part	294	2954	1008	506	1190.5	606.595		Anterior cingulate area dorsal part	225	392	298	106	1032	410.6	162.233		Anterior cingulate area dorsal part	798	176	553	2649	2315	1298.2	496.155		Anterior cingulate area dorsal part	128	856	1660	2131	2732	410.6	162.2
Anterior cingulate area ventral part	210	1947	816	1159	1033	362.364		Anterior cingulate area ventral part	209	632	368	160	1532	580.2	251.793		Anterior cingulate area ventral part	1040	95	1177	3819	4540	2134.2	863.084		Anterior cingulate area ventral part	277	872	1894	1698	4088	580.2	251.8
Anterior group of the dorsal thalamus	12	23	11	14	15	2.73861		Anterior group of the dorsal thalamus	4	14	44	42	21	25	7.83582		Anterior group of the dorsal thalamus	3	13	66	69	31	36.4	13.4744		Anterior group of the dorsal thalamus	23	0	5	19	36	25	7.8
Anterior hypothalamic nucleus	100	407	187	445	284.75	83.8216		Anterior hypothalamic nucleus	14	369	45	619	908	391	170.529		Anterior hypothalamic nucleus	53	1231	500	3262	544	1118	568.117		Anterior hypothalamic nucleus	60	76	194	294	1236	391	170.5
Anterior olfactory nucleus	96	308	587	47	259.5	122.983		Anterior olfactory nucleus	300	388	229	302	318	307.4	25.3369		Anterior olfactory nucleus	212	892	245	1427	546	664.4	226.709		Anterior olfactory nucleus	74	542	231	640	800	307.4	25.3
Anterior pretectal nucleus	54	83	131	361	157.25	69.7476		Anterior pretectal nucleus	132	578	69	299	342	284	89.262		Anterior pretectal nucleus	44	39	582	371	143	235.8	105.419		Anterior pretectal nucleus	24	73	41	84	319	284	89.3
Anterodorsal nucleus	19	126	17	64	56.5	25.5816		Anterodorsal nucleus	32	153	256	50	46	107.4	42.96		Anterodorsal nucleus	13	4	213	25	25	56	39.4487		Anterodorsal nucleus	15	13	161	66	38	107.4	43
Anterodorsal preoptic nucleus	1	12	7	7	6.75	2.25		Anterodorsal preoptic nucleus	0	27	19	4	20	14	5.12835		Anterodorsal preoptic nucleus	8	17	13	24	23	17	3.01662		Anterodorsal preoptic nucleus	2	3	7	4	50	14	5.1
Anterolateral visual area	38	215	57	210	130	47.7999		Anterolateral visual area	66	112	13	95	712	199.6	129.197		Anterolateral visual area	94	33	99	479	157	172.4	79.1224		Anterolateral visual area	9	12	164	176	1451	199.6	129.2
Anteromedial visual area	51	1388	795	445	669.75	283.569		Anteromedial visual area	402	166	234	44	2396	648.4	440.713		Anteromedial visual area	290	206	776	4010	1444	1345.2	701.646		Anteromedial visual area	789	525	815	752	2502	648.4	440.7
Anteroventral nucleus of thalamus	36	64	60	37	49.25	7.40917		Anteroventral nucleus of thalamus	107	25	37	221	128	103.6	35.3576		Anteroventral nucleus of thalamus	36	23	160	146	91	91.2	27.7802		Anteroventral nucleus of thalamus	15	40	179	87	131	103.6	35.4
Anteroventral periventricular nucleus	0	46	12	22	20	9.76388		Anteroventral periventricular nucleus	0	14	6	5	78	20.6	14.5245		Anteroventral periventricular nucleus	20	120	9	284	113	109.2	49.337		Anteroventral periventricular nucleus	62	2	174	31	91	20.6	14.5
Anteroventral preoptic nucleus	51	22	16	3	23	10.1407		Anteroventral preoptic nucleus	0	37	1	9	61	21.6	11.9147		Anteroventral preoptic nucleus	18	51	14	153	148	76.8	30.7756		Anteroventral preoptic nucleus	58	4	31	89	120	21.6	11.9
Arcuate hypothalamic nucleus	44	137	9	131	80.25	31.8679		Arcuate hypothalamic nucleus	70	13	42	43	66	46.8	10.2147		Arcuate hypothalamic nucleus	44	17	27	668	391	229.4	130.18		Arcuate hypothalamic nucleus	5	38	47	11	208	46.8	10.2
Basolateral amygdalar nucleus	700	354	458	266	444.5	93.7706		Basolateral amygdalar nucleus	272	938	142	137	1591	616	285.198		Basolateral amygdalar nucleus	393	130	403	771	481	435.6	102.67		Basolateral amygdalar nucleus	207	123	332	705	2025	616	285.2
Bed nuclei of the stria terminalis	125	374	325	344	292	56.573		Bed nuclei of the stria terminalis	436	216	389	1697	752	698	264.326		Bed nuclei of the stria terminalis	154	3701	449	3124	837	1653	732.141		Bed nuclei of the stria terminalis	147	225	387	355	959	698	264.3
Bed nucleus of the accessory olfactory tract	40	13	6	10	17.25	7.71767		Bed nucleus of the accessory olfactory tract	12	22	4	6	56	20	9.5289		Bed nucleus of the accessory olfactory tract	7	96	9	42	9	32.6	17.1423		Bed nucleus of the accessory olfactory tract	76	1	6	6	172	20	9.5
Caudoputamen	5517	8131	12885	7919	8613	1542.43		Caudoputamen	2836	9326	5391	3155	19602	8062	3108.8		Caudoputamen	10055	9691	10145	15966	15386	12248.6	1404.29		Caudoputamen	2838	6745	10383	3848	12936	8062	3108.8
Central amygdalar nucleus	565	301	485	291	410.5	68.1243		Central amygdalar nucleus	113	758	203	189	1552	563	272.775		Central amygdalar nucleus	369	261	475	650	582	467.4	70.2913		Central amygdalar nucleus	253	109	540	632	1551	563	272.8
Central lateral nucleus of the thalamus	7	19	11	14	12.75	2.529		Central lateral nucleus of the thalamus	68	19	123	137	26	74.6	24.2211		Central lateral nucleus of the thalamus	8	5	217	78	44	70.4	38.9982		Central lateral nucleus of the thalamus	6	10	5	8	16	74.6	24.2
Central lobule	74	129	52	340	148.75	65.7741		Central lobule	89	83	103	131	323	145.8	45.0671		Central lobule	115	0	111	494	230	190	84.2562		Central lobule	12	91	56	37	385	145.8	45.1
Central medial nucleus of the thalamus	21	29	19	9	19.5	4.11299		Central medial nucleus of the thalamus	1	9	33	7	77	25.4	14.0057		Central medial nucleus of the thalamus	16	0	5	22	86	25.8	15.5448		Central medial nucleus of the thalamus	3	21	9	8	88	25.4	14
Claustrum	255	568	654	271	437	102.033		Claustrum	48	357	256	67	1455	436.6	261.123		Claustrum	454	142	402	683	618	459.8	94.6617		Claustrum	140	171	944	170	1560	436.6	261.1
Cortical amygdalar area posterior part	245	159	54	49	126.75	46.8693		Cortical amygdalar area posterior part	291	116	24	63	995	297.8	180.178		Cortical amygdalar area posterior part	244	45	83	501	195	213.6	80.4211		Cortical amygdalar area posterior part	277	28	198	79	2440	297.8	180.2
Culmen	78	180	16	518	198	111.896		Culmen	85	114	111	224	334	173.6	46.6847		Culmen	95	0	116	176	290	135.4	47.9016		Culmen	58	71	41	7	305	173.6	46.7
Cuneiform nucleus	2	13	5	27	11.75	5.58831		Cuneiform nucleus	84	12	8	47	77	45.6	15.8196		Cuneiform nucleus	3	9	6	31	32	16.2	6.31981		Cuneiform nucleus	0	0	6	2	213	45.6	15.8
Dentate gyrus	1305	2285	3007	3272	2467.25	439.98		Dentate gyrus	2948	3844	4537	6532	5482	4668.6	624.165		Dentate gyrus	1420	1275	3347	6816	3709	3313.4	1004.14		Dentate gyrus	2290	2178	1920	3330	6547	4668.6	624.2
Diagonal band nucleus	273	100	41	29	110.75	56.2648		Diagonal band nucleus	73	47	25	66	205	83.2	31.5696		Diagonal band nucleus	138	658	117	734	475	424.4	128.355		Diagonal band nucleus	178	27	143	219	552	83.2	31.6
Dorsal auditory area	2095	1282	1423	2322	1780.5	253.055		Dorsal auditory area	1286	4937	752	987	7773	3147	1386.88		Dorsal auditory area	2239	534	1004	5255	3344	2475.2	850.605		Dorsal auditory area	902	275	2406	2665	12586	3147	1386.9
Dorsal part of the lateral geniculate complex	116	9	15	62	50.5	24.8412		Dorsal part of the lateral geniculate complex	111	91	42	55	76	75	12.3329		Dorsal part of the lateral geniculate complex	89	78	12	146	76	80.2	21.3082		Dorsal part of the lateral geniculate complex	14	10	48	33	151	75	12.3
Dorsal peduncular area	16	169	123	42	87.5	35.4554		Dorsal peduncular area	34	96	81	20	35	53.2	14.8439		Dorsal peduncular area	19	115	89	388	79	138	64.4484		Dorsal peduncular area	42	48	42	19	50	53.2	14.8
Dorsal premammillary nucleus	34	10	1	7	13	7.24569		Dorsal premammillary nucleus	1	8	1	69	26	21	12.8413		Dorsal premammillary nucleus	0	0	2	149	9	32	29.2968		Dorsal premammillary nucleus	0	1	3	10	115	21	12.8
Dorsomedial nucleus of the hypothalamus	116	454	118	184	218	80.2371		Dorsomedial nucleus of the hypothalamus	13	332	125	299	537	261.2	90.1834		Dorsomedial nucleus of the hypothalamus	33	31	285	859	213	284.2	152.098		Dorsomedial nucleus of the hypothalamus	8	138	112	130	1262	261.2	90.2
Ectorhinal area	907	532	1188	1734	1090.25	253.179		Ectorhinal area	809	1782	334	924	5387	1847.2	915.27		Ectorhinal area	2011	262	796	3920	2407	1879.2	642.241		Ectorhinal area	531	351	916	1011	5798	1847.2	915.3
Endopiriform nucleus	811	657	793	735	749	34.6891		Endopiriform nucleus	213	1551	280	246	3322	1122.4	605.255		Endopiriform nucleus	1240	411	541	1623	1150	993	226.449		Endopiriform nucleus	508	385	1347	899	4049	1122.4	605.3
Entorhinal area lateral part	1009	329	449	1367	788.5	243.188		Entorhinal area lateral part	461	505	207	639	5116	1385.6	935.22		Entorhinal area lateral part	1110	172	206	2762	1061	1062.2	469.954		Entorhinal area lateral part	342	123	412	584	8224	1385.6	935.2
Entorhinal area medial part	37	11	9	88	36.25	18.391		Entorhinal area medial part	52	35	35	106	269	99.4	44.3561		Entorhinal area medial part	29	34	19	308	84	94.8	54.4715		Entorhinal area medial part	58	1	16	17	930	99.4	44.4
Fasciola cinerea	5	83	6	28	30.5	18.2871		Fasciola cinerea	6	3	58	43	67	35.4	13.1932		Fasciola cinerea	15	0	24	23	93	31	16.0842		Fasciola cinerea	10	22	25	36	23	35.4	13.2
Field CA1	1505	1937	1992	3435	2217.25	420.267		Field CA1	2052	975	2301	2011	5139	2495.6	698.902		Field CA1	2148	3146	1295	8391	3982	3792.4	1235.76		Field CA1	990	1386	1180	1775	5509	2495.6	698.9
Field CA2	323	218	257	363	290.25	32.5202		Field CA2	132	135	388	218	742	323	114.594		Field CA2	310	421	254	780	508	454.6	92.4703		Field CA2	183	170	195	431	595	323	114.6
Field CA3	750	733	587	842	728	52.7462		Field CA3	1184	1130	1735	1277	3189	1703	386.548		Field CA3	792	1703	1111	3420	1557	1716.6	455.459		Field CA3	885	537	1087	1351	3372	1703	386.5
Frontal pole cerebral cortex	6	13	13	2	8.5	2.72336		Frontal pole cerebral cortex	1	1	99	5	11	23.4	18.9884		Frontal pole cerebral cortex	4	1081	86	151	457	355.8	196.806		Frontal pole cerebral cortex	2	27	130	303	342	23.4	19
Fundus of striatum	16	45	73	84	54.5	15.2343		Fundus of striatum	23	87	133	11	340	118.8	59.557		Fundus of striatum	40	33	51	211	115	90	33.5678		Fundus of striatum	10	53	109	13	240	118.8	59.6
Globus pallidus external segment	139	56	282	72	137.25	51.4901		Globus pallidus external segment	24	281	128	43	232	141.6	50.6662		Globus pallidus external segment	259	104	42	353	144	180.4	55.8056		Globus pallidus external segment	62	27	25	27	192	141.6	50.7
Globus pallidus internal segment	28	6	25	36	23.75	6.35577		Globus pallidus internal segment	92	40	50	80	78	68	9.81835		Globus pallidus internal segment	29	101	31	330	66	111.4	56.218		Globus pallidus internal segment	27	2	12	22	86	68	9.8
Gustatory areas	426	1312	1030	471	809.75	216.56		Gustatory areas	747	702	302	94	1473	663.6	236.512		Gustatory areas	651	501	858	1345	978	866.6	145.172		Gustatory areas	80	296	1239	461	1595	663.6	236.5
Induseum griseum	6	3	11	43	15.75	9.23196		Induseum griseum	1	6	4	0	44	11	8.31865		Induseum griseum	47	0	11	1	55	22.8	11.7405		Induseum griseum	20	76	21	7	57	11	8.3
Inferior colliculus	119	502	398	2183	800.5	467.873		Inferior colliculus	450	771	426	1141	4835	1524.6	837.72		Inferior colliculus	234	3	482	663	1742	624.8	300.778		Inferior colliculus	47	175	158	145	3799	1524.6	837.7
Infralimbic area	121	1211	362	385	519.75	238.025		Infralimbic area	152	716	407	100	557	386.4	117.289		Infralimbic area	571	812	545	1451	965	868.8	165.071		Infralimbic area	116	353	647	216	962	386.4	117.3
Interanterodorsal nucleus of the thalamus	6	21	12	25	16	4.30116		Interanterodorsal nucleus of the thalamus	0	27	8	1	13	9.8	4.91325		Interanterodorsal nucleus of the thalamus	7	3	38	0	15	12.6	6.83081		Interanterodorsal nucleus of the thalamus	4	0	6	12	24	9.8	4.9
Interanteromedial nucleus of the thalamus	18	20	2	7	11.75	4.32772		Interanteromedial nucleus of the thalamus	0	1	12	0	27	8	5.26308		Interanteromedial nucleus of the thalamus	9	0	3	4	24	8	4.25441		Interanteromedial nucleus of the thalamus	1	1	7	1	30	8	5.3
Intercalated amygdalar nucleus	66	89	59	41	63.75	9.92786		Intercalated amygdalar nucleus	11	74	19	31	262	79.4	46.9261		Intercalated amygdalar nucleus	51	25	73	130	109	77.6	19.0095		Intercalated amygdalar nucleus	47	29	49	87	331	79.4	46.9
Intergeniculate leaflet of the lateral geniculate complex	41	23	22	64	37.5	9.85309		Intergeniculate leaflet of the lateral geniculate complex	2	49	2	8	175	47.2	33.1352		Intergeniculate leaflet of the lateral geniculate complex	22	0	33	4	88	29.4	15.8291		Intergeniculate leaflet of the lateral geniculate complex	51	13	23	42	264	47.2	33.1
Intermediodorsal nucleus of the thalamus	9	12	6	5	8	1.58114		Intermediodorsal nucleus of the thalamus	1	6	1	3	44	11	8.3006		Intermediodorsal nucleus of the thalamus	9	0	1	12	33	11	5.95819		Intermediodorsal nucleus of the thalamus	2	34	16	5	40	11	8.3
Interpeduncular nucleus	67	35	76	265	110.75	52.1638		Interpeduncular nucleus	18	49	100	60	187	82.8	29.1674		Interpeduncular nucleus	42	0	71	233	50	79.2	40.144		Interpeduncular nucleus	28	24	13	41	322	82.8	29.2
Lateral amygdalar nucleus	594	328	702	649	568.25	83.0626		Lateral amygdalar nucleus	206	1149	322	326	2127	826	366.425		Lateral amygdalar nucleus	747	213	946	1156	944	801.2	160.648		Lateral amygdalar nucleus	355	165	419	839	1288	826	366.4
Lateral dorsal nucleus of thalamus	59	97	91	85	83	8.3666		Lateral dorsal nucleus of thalamus	324	175	234	382	81	239.2	53.2723		Lateral dorsal nucleus of thalamus	48	537	160	830	177	350.4	145.362		Lateral dorsal nucleus of thalamus	20	35	92	85	218	239.2	53.3
Lateral habenula	46	105	51	256	114.5	49.0213		Lateral habenula	47	870	97	125	121	252	155.123		Lateral habenula	42	0	247	19	79	77.4	44.3966		Lateral habenula	72	50	18	36	64	252	155.1
Lateral hypothalamic area	608	1240	556	1371	943.75	210.829		Lateral hypothalamic area	1724	1843	602	3993	3393	2311	611.724		Lateral hypothalamic area	977	2807	923	6692	1552	2590.2	1080.08		Lateral hypothalamic area	577	164	863	927	6340	2311	611.7
Lateral posterior nucleus of the thalamus	59	101	202	171	133.25	32.5381		Lateral posterior nucleus of the thalamus	274	595	338	635	459	460.2	70.118		Lateral posterior nucleus of the thalamus	47	359	630	422	187	329	99.9595		Lateral posterior nucleus of the thalamus	24	154	36	68	285	460.2	70.1
Lateral preoptic area	62	312	172	140	171.5	52.2199		Lateral preoptic area	108	176	257	325	630	299.2	90.4463		Lateral preoptic area	117	771	221	1717	745	714.2	283.697		Lateral preoptic area	222	90	179	261	1018	299.2	90.4
Lateral septal complex	260	798	623	628	577.25	113.301		Lateral septal complex	221	423	917	478	1295	666.8	193.786		Lateral septal complex	1303	584	607	1796	2138	1285.6	311.459		Lateral septal complex	324	710	1387	581	2007	666.8	193.8
Lateral visual area	64	233	89	222	152	43.945		Lateral visual area	44	92	99	114	376	145	58.9271		Lateral visual area	33	10	50	307	110	102	53.86		Lateral visual area	3	3	57	10	1493	145	58.9
Magnocellular nucleus	22	16	22	23	20.75	1.60078		Magnocellular nucleus	45	66	23	19	103	51.2	15.448		Magnocellular nucleus	1	78	6	112	109	61.2	24.3093		Magnocellular nucleus	2	8	24	29	213	51.2	15.4
Mammillary body	35	9	12	36	23	7.24569		Mammillary body	234	17	7	73	65	79.2	40.7951		Mammillary body	9	0	43	860	53	193	167.047		Mammillary body	26	2	4	7	167	79.2	40.8
Medial amygdalar nucleus	591	409	144	518	415.5	97.9205		Medial amygdalar nucleus	738	692	136	190	1564	664	256.877		Medial amygdalar nucleus	167	947	328	873	388	540.6	155.517		Medial amygdalar nucleus	834	56	283	385	2345	664	256.9
Medial geniculate complex	155	126	68	337	171.5	58.0553		Medial geniculate complex	71	135	39	89	277	122.2	41.697		Medial geniculate complex	85	1	80	584	174	184.8	103.49		Medial geniculate complex	79	104	49	118	445	122.2	41.7
Medial habenula	277	410	339	75	275.25	72.0675		Medial habenula	31	306	48	44	187	123.2	53.8121		Medial habenula	117	0	143	31	536	165.4	96.3351		Medial habenula	69	312	236	217	292	123.2	53.8
Medial preoptic area	296	359	202	180	259.25	41.6921		Medial preoptic area	4	255	117	131	588	219	100.456		Medial preoptic area	156	1028	276	1969	981	882	324.576		Medial preoptic area	247	206	314	646	1489	219	100.5
Medial preoptic nucleus	1	157	49	49	64	33		Medial preoptic nucleus	0	53	24	44	193	62.8	33.8015		Medial preoptic nucleus	11	349	97	470	181	221.6	83.5043		Medial preoptic nucleus	104	31	85	145	234	62.8	33.8
Medial pretectal area	48	82	29	54	53.25	10.9649		Medial pretectal area	3	141	5	9	81	47.8	27.5071		Medial pretectal area	17	0	13	9	69	21.6	12.1803		Medial pretectal area	12	38	31	34	56	47.8	27.5
Medial septal nucleus	7	69	25	42	35.75	13.187		Medial septal nucleus	8	36	51	45	146	57.2	23.391		Medial septal nucleus	36	50	108	166	166	105.2	27.6014		Medial septal nucleus	8	35	124	18	190	57.2	23.4
Median preoptic nucleus	4	136	26	19	46.25	30.2665		Median preoptic nucleus	0	32	39	2	114	37.4	20.6775		Median preoptic nucleus	16	66	24	62	193	72.2	31.7937		Median preoptic nucleus	29	15	107	113	147	37.4	20.7
Mediodorsal nucleus of thalamus	60	189	80	127	114	28.6734		Mediodorsal nucleus of thalamus	90	261	173	140	253	183.4	32.849		Mediodorsal nucleus of thalamus	161	6	149	173	313	160.4	48.6905		Mediodorsal nucleus of thalamus	163	99	68	82	184	183.4	32.8
Midbrain reticular nucleus	324	350	345	864	470.75	131.204		Midbrain reticular nucleus	308	913	521	1395	1634	954.2	251.333		Midbrain reticular nucleus	227	33	510	1200	561	506.2	198.273		Midbrain reticular nucleus	94	86	111	337	3069	954.2	251.3
Midbrain reticular nucleus retrorubral area	17	50	77	172	79	33.3392		Midbrain reticular nucleus retrorubral area	20	125	24	154	269	118.4	46.1439		Midbrain reticular nucleus retrorubral area	43	4	46	168	34	59	28.2454		Midbrain reticular nucleus retrorubral area	2	9	18	39	379	118.4	46.1
Nucleus accumbens	288	954	302	454	499.5	156.093		Nucleus accumbens	177	172	231	392	1152	424.8	186.114		Nucleus accumbens	214	1222	445	2066	1784	1146.2	361.887		Nucleus accumbens	93	271	518	205	1924	424.8	186.1
Nucleus of Darkschewitsch	2	3	4	8	4.25	1.31498		Nucleus of Darkschewitsch	1	8	5	4	2	4	1.22474		Nucleus of Darkschewitsch	1	0	2	4	0	1.4	0.748331		Nucleus of Darkschewitsch	0	1	0	0	15	4	1.2
Nucleus of reuniens	42	65	42	130	69.75	20.8021		Nucleus of reuniens	26	72	36	82	121	67.4	17.04		Nucleus of reuniens	29	32	132	401	68	132.4	69.6653		Nucleus of reuniens	66	16	118	31	150	67.4	17
Nucleus of the brachium of the inferior colliculus	79	64	80	206	107.25	33.1194		Nucleus of the brachium of the inferior colliculus	18	100	54	122	270	112.8	43.2463		Nucleus of the brachium of the inferior colliculus	78	1	89	105	192	93	30.5369		Nucleus of the brachium of the inferior colliculus	1	2	7	12	307	112.8	43.2
Nucleus of the lateral olfactory tract	260	30	13	30	83.25	59.0528		Nucleus of the lateral olfactory tract	51	8	8	2	291	72	55.45		Nucleus of the lateral olfactory tract	3	60	108	107	134	82.4	23.1616		Nucleus of the lateral olfactory tract	64	5	29	17	948	72	55.4
Nucleus of the optic tract	21	32	84	161	74.5	31.9387		Nucleus of the optic tract	12	185	4	26	181	81.6	41.5507		Nucleus of the optic tract	21	0	167	35	87	62	29.9199		Nucleus of the optic tract	4	9	9	16	72	81.6	41.6
Nucleus of the posterior commissure	28	55	50	253	96.5	52.4952		Nucleus of the posterior commissure	34	190	75	105	47	90.2	27.7802		Nucleus of the posterior commissure	10	0	213	27	41	58.2	39.3337		Nucleus of the posterior commissure	28	10	5	4	56	90.2	27.8
Olfactory tubercle	1125	49	126	115	353.75	257.645		Olfactory tubercle	228	97	89	157	325	179.2	44.1728		Olfactory tubercle	1021	565	142	2816	474	1003.6	474.357		Olfactory tubercle	32	23	163	97	1337	179.2	44.2
Olivary pretectal nucleus	10	169	38	68	71.25	34.6684		Olivary pretectal nucleus	9	231	9	12	34	59	43.2539		Olivary pretectal nucleus	15	0	142	15	68	48	26.1897		Olivary pretectal nucleus	18	27	29	23	39	59	43.3
Orbital area lateral part	22	791	59	139	252.75	181.07		Orbital area lateral part	141	16	207	230	96	138	38.6536		Orbital area lateral part	44	852	167	1553	306	584.4	278.707		Orbital area lateral part	31	39	170	166	525	138	38.7
Orbital area medial part	65	719	147	102	258.25	154.496		Orbital area medial part	22	159	99	6	133	83.8	30.1486		Orbital area medial part	314	188	66	313	351	246.4	52.8683		Orbital area medial part	23	21	159	97	344	83.8	30.1
Orbital area ventrolateral part	25	371	1480	109	496.25	336.092		Orbital area ventrolateral part	112	180	320	76	180	173.6	41.7344		Orbital area ventrolateral part	67	1068	252	1371	415	634.6	249.69		Orbital area ventrolateral part	33	42	120	71	472	173.6	41.7
Parabigeminal nucleus	12	10	0	17	9.75	3.5678		Parabigeminal nucleus	1	9	0	31	48	17.8	9.38829		Parabigeminal nucleus	9	0	27	11	10	11.4	4.36578		Parabigeminal nucleus	14	3	12	17	78	17.8	9.4
Paracentral nucleus	5	9	2	23	9.75	4.64354		Paracentral nucleus	17	16	54	23	19	25.8	7.15122		Paracentral nucleus	6	12	9	124	18	33.8	22.6371		Paracentral nucleus	6	7	3	6	32	25.8	7.2
Parafascicular nucleus	6	18	3	52	19.75	11.2278		Parafascicular nucleus	111	91	148	268	18	127.2	41.0821		Parafascicular nucleus	7	7	73	67	21	35	14.5465		Parafascicular nucleus	14	9	7	2	29	127.2	41.1
Paraflocculus	10	14	10	45	19.75	8.46931		Paraflocculus	7	1	23	309	38	75.6	58.7057		Paraflocculus	13	0	2	155	30	40	29.2387		Paraflocculus	20	0	10	57	138	75.6	58.7
Parastrial nucleus	3	20	4	15	10.5	4.17333		Parastrial nucleus	0	13	6	5	32	11.2	5.59821		Parastrial nucleus	1	21	11	111	29	34.6	19.6713		Parastrial nucleus	2	3	8	4	30	11.2	5.6
Parasubiculum	10	18	41	69	34.5	13.2445		Parasubiculum	9	42	10	95	171	65.4	30.68		Parasubiculum	8	10	8	440	38	100.8	84.9908		Parasubiculum	99	16	10	16	244	65.4	30.7
Parasubthalamic nucleus	18	41	34	47	35	6.25833		Parasubthalamic nucleus	7	124	12	40	101	56.8	23.7053		Parasubthalamic nucleus	17	5	10	70	11	22.6	12.0025		Parasubthalamic nucleus	3	7	39	24	366	56.8	23.7
Parataenial nucleus	267	267	139	186	214.75	31.6554		Parataenial nucleus	3	183	22	8	342	111.6	66.6098		Parataenial nucleus	182	11	113	16	221	108.6	42.5095		Parataenial nucleus	369	76	278	171	364	111.6	66.6
Paraventricular hypothalamic nucleus	38	405	85	135	165.75	82.1719		Paraventricular hypothalamic nucleus	8	118	41	88	362	123.4	62.5776		Paraventricular hypothalamic nucleus	101	21	98	467	399	217.2	89.9046		Paraventricular hypothalamic nucleus	35	161	362	201	911	123.4	62.6
Paraventricular hypothalamic nucleus descending division	22	64	12	22	30	11.5758		Paraventricular hypothalamic nucleus descending division	9	41	24	72	126	54.4	20.7379		Paraventricular hypothalamic nucleus descending division	18	19	32	104	38	42.2	15.9135		Paraventricular hypothalamic nucleus descending division	2	5	26	39	112	54.4	20.7
Paraventricular nucleus of the thalamus	600	884	864	95	610.75	183.692		Paraventricular nucleus of the thalamus	5	121	23	20	990	231.8	190.662		Paraventricular nucleus of the thalamus	689	0	31	9	1019	349.6	212.488		Paraventricular nucleus of the thalamus	284	294	530	355	1490	231.8	190.7
Pedunculopontine nucleus	22	23	16	31	23	3.08221		Pedunculopontine nucleus	9	19	7	39	83	31.4	14.0911		Pedunculopontine nucleus	11	0	8	47	32	19.6	8.65217		Pedunculopontine nucleus	2	0	4	17	182	31.4	14.1
Periaqueductal gray	172	636	171	503	370.5	118.057		Periaqueductal gray	446	325	264	366	1239	528	180.194		Periaqueductal gray	333	0	195	857	595	396	150.55		Periaqueductal gray	39	162	182	152	1719	528	180.2
Peripeduncular nucleus	7	12	6	22	11.75	3.66003		Peripeduncular nucleus	5	21	11	25	26	17.6	4.11825		Peripeduncular nucleus	1	0	15	15	38	13.8	6.86586		Peripeduncular nucleus	2	1	0	12	74	17.6	4.1
Perirhinal area	1122	691	1114	1648	1143.75	195.919		Perirhinal area	776	1796	239	703	4617	1626.2	789.721		Perirhinal area	1295	259	769	2652	1793	1353.6	413.658		Perirhinal area	769	370	1104	1492	4340	1626.2	789.7
Periventricular hypothalamic nucleus posterior part	12	40	5	49	26.5	10.6497		Periventricular hypothalamic nucleus posterior part	0	6	14	28	37	17	6.85565		Periventricular hypothalamic nucleus posterior part	11	0	6	189	22	45.6	36.0314		Periventricular hypothalamic nucleus posterior part	0	34	3	5	250	17	6.9
Periventricular hypothalamic nucleus preoptic part	2	112	26	18	39.5	24.6762		Periventricular hypothalamic nucleus preoptic part	0	24	11	2	91	25.6	16.8896		Periventricular hypothalamic nucleus preoptic part	8	38	13	80	203	68.4	35.9814		Periventricular hypothalamic nucleus preoptic part	5	35	78	114	243	25.6	16.9
Periventricular zone	7	208	41	50	76.5	44.8005		Periventricular zone	25	22	14	42	80	36.6	11.7712		Periventricular zone	37	19	46	171	226	99.8	41.4505		Periventricular zone	1	263	87	57	287	36.6	11.8
Piriform area	3522	4826	3418	3316	3770.5	354.337		Piriform area	4081	4419	847	838	17761	5589.2	3137.35		Piriform area	5806	1158	2281	5829	5116	4038	971.52		Piriform area	1602	906	6936	2283	24785	5589.2	3137.3
Piriform-amygdalar area	341	74	32	24	117.75	75.2201		Piriform-amygdalar area	27	15	1	12	579	126.8	113.126		Piriform-amygdalar area	852	12	28	657	173	344.4	172.533		Piriform-amygdalar area	60	30	63	17	1424	126.8	113.1
Pons	369	312	217	358	314	34.6097		Pons	321	172	130	794	1531	589.6	263.228		Pons	439	2	219	2845	1220	945	517.59		Pons	121	121	135	344	2680	589.6	263.2
Pons motor related	39	226	92	221	144.5	46.8873		Pons motor related	283	64	236	673	822	415.6	142.281		Pons motor related	62	0	77	1433	273	369	269.906		Pons motor related	120	29	15	52	2015	415.6	142.3
Pontine reticular nucleus	51	119	61	124	88.75	19.0455		Pontine reticular nucleus	47	50	53	283	356	157.8	67.0219		Pontine reticular nucleus	65	0	76	510	195	169.2	90.8248		Pontine reticular nucleus	34	28	37	49	527	157.8	67
Posterior amygdalar nucleus	21	43	9	61	33.5	11.5578		Posterior amygdalar nucleus	82	85	23	41	247	95.6	39.6681		Posterior amygdalar nucleus	22	36	19	133	64	54.8	21.1078		Posterior amygdalar nucleus	56	3	44	46	485	95.6	39.7
Posterior auditory area	88	7	36	150	70.25	31.4229		Posterior auditory area	85	60	11	92	430	135.6	74.9577		Posterior auditory area	193	2	47	591	378	242.2	109.161		Posterior auditory area	28	3	51	16	893	135.6	75
Posterior complex of the thalamus	20	5	93	30	37	19.3606		Posterior complex of the thalamus	101	71	101	181	38	98.4	23.7015		Posterior complex of the thalamus	3	245	66	773	40	225.4	143.09		Posterior complex of the thalamus	13	8	17	14	44	98.4	23.7
Posterior hypothalamic nucleus	303	441	164	450	339.5	67.4815		Posterior hypothalamic nucleus	135	427	88	411	587	329.6	94.5006		Posterior hypothalamic nucleus	77	0	123	1122	384	341.2	205.586		Posterior hypothalamic nucleus	34	45	181	209	2132	329.6	94.5
Posterior limiting nucleus of the thalamus	12	7	11	9	9.75	1.10868		Posterior limiting nucleus of the thalamus	7	27	3	19	27	16.6	4.996		Posterior limiting nucleus of the thalamus	7	3	8	14	24	11.2	3.6524		Posterior limiting nucleus of the thalamus	0	2	0	1	60	16.6	5
Posterior pretectal nucleus	3	10	4	38	13.75	8.22977		Posterior pretectal nucleus	7	215	19	27	8	55.2	40.1203		Posterior pretectal nucleus	3	0	89	14	2	21.6	17.0253		Posterior pretectal nucleus	2	3	1	6	18	55.2	40.1
Posterolateral visual area	6	37	14	45	25.5	9.24211		Posterolateral visual area	32	2	8	39	134	43	23.795		Posterolateral visual area	1	0	9	117	20	29.4	22.1914		Posterolateral visual area	0	0	4	4	436	43	23.8
Posteromedial visual area	9	1431	442	760	660.5	299.411		Posteromedial visual area	461	237	250	206	1799	590.6	305.449		Posteromedial visual area	156	22	852	3071	1680	1156.2	562.146		Posteromedial visual area	169	599	138	723	2189	590.6	305.4
Postpiriform transition area	223	28	18	69	84.5	47.4667		Postpiriform transition area	18	75	20	48	293	90.8	51.6134		Postpiriform transition area	89	8	22	206	168	98.6	39.0635		Postpiriform transition area	52	9	34	69	876	90.8	51.6
Postsubiculum	33	94	342	584	263.25	126.076		Postsubiculum	63	235	110	630	1169	441.4	207.435		Postsubiculum	139	59	154	494	308	230.8	77.1605		Postsubiculum	127	38	126	33	179	441.4	207.4
Precommissural nucleus	29	72	41	85	56.75	13.0663		Precommissural nucleus	0	105	4	6	107	44.4	25.1686		Precommissural nucleus	26	0	23	6	44	19.8	7.8		Precommissural nucleus	22	28	27	6	54	44.4	25.2
Prelimbic area	279	1451	368	211	577.25	293.018		Prelimbic area	73	399	164	15	425	215.2	83.8811		Prelimbic area	559	250	308	595	1010	544.4	134.557		Prelimbic area	65	169	577	741	1023	215.2	83.9
Preparasubthalamic nucleus	6	5	6	12	7.25	1.60078		Preparasubthalamic nucleus	2	43	1	9	23	15.6	7.89683		Preparasubthalamic nucleus	3	3	3	22	1	6.4	3.91918		Preparasubthalamic nucleus	4	0	24	13	84	15.6	7.9
Presubiculum	61	282	371	588	325.5	109.098		Presubiculum	91	336	98	730	1597	570.4	281.719		Presubiculum	152	23	160	1080	423	367.6	189.593		Presubiculum	187	118	108	79	701	570.4	281.7
Primary auditory area	1664	647	819	1486	1154	248.26		Primary auditory area	1125	2108	558	1186	6859	2367.2	1150.11		Primary auditory area	2230	202	771	3565	2952	1944	637.809		Primary auditory area	394	190	1136	603	10281	2367.2	1150.1
Primary motor area	716	14331	5991	6321	6839.75	2807.86		Primary motor area	4818	3609	4941	3371	13391	6026	1867.76		Primary motor area	2814	11439	7902	23397	11076	11325.6	3390.89		Primary motor area	2179	3372	7944	5280	12986	6026	1867.8
Primary somatosensory area barrel field	1286	3242	3670	2285	2620.75	530.814		Primary somatosensory area barrel field	3478	5374	1721	945	12784	4860.4	2123.02		Primary somatosensory area barrel field	1966	7040	4277	10541	4580	5680.8	1456.9		Primary somatosensory area barrel field	1698	1475	6837	4739	11718	4860.4	2123
Primary somatosensory area lower limb	295	5333	2162	2104	2473.5	1047.07		Primary somatosensory area lower limb	2358	741	1014	832	7121	2413.2	1212.86		Primary somatosensory area lower limb	1110	2750	1775	4944	3859	2887.6	692.426		Primary somatosensory area lower limb	513	1286	3300	1673	5345	2413.2	1212.9
Primary somatosensory area mouth	1073	4813	2147	711	2186	927.229		Primary somatosensory area mouth	1868	5882	1149	569	3864	2666.4	977.583		Primary somatosensory area mouth	850	1896	2933	4947	2214	2568	682.689		Primary somatosensory area mouth	204	1433	6327	2464	6143	2666.4	977.6
Primary somatosensory area nose	1465	3286	2158	948	1964.25	505.518		Primary somatosensory area nose	1432	5723	691	578	5134	2711.6	1122.7		Primary somatosensory area nose	1341	2354	2290	5771	2622	2875.6	755.568		Primary somatosensory area nose	344	1153	11109	2892	5734	2711.6	1122.7
Primary somatosensory area trunk	56	2415	1502	958	1232.75	494.169		Primary somatosensory area trunk	1412	359	303	254	3633	1192.2	646.952		Primary somatosensory area trunk	477	1125	1283	3297	2578	1752	515.171		Primary somatosensory area trunk	689	851	1026	775	3385	1192.2	647
Primary somatosensory area upper limb	688	5664	3453	1863	2917	1076.75		Primary somatosensory area upper limb	3990	1700	1135	657	7383	2973	1241.87		Primary somatosensory area upper limb	927	4609	3311	7481	4302	4126	1058.73		Primary somatosensory area upper limb	459	1280	3014	1732	7116	2973	1241.9
Primary visual area	103	1793	918	3118	1483	645.042		Primary visual area	2515	323	462	993	3771	1612.8	664.976		Primary visual area	196	1672	1656	7180	2810	2702.8	1193.72		Primary visual area	102	434	377	499	8882	1612.8	665
Red nucleus	24	19	30	109	45.5	21.2858		Red nucleus	32	60	63	57	74	57.2	6.92387		Red nucleus	48	0	35	151	60	58.8	25.1424		Red nucleus	4	6	22	13	184	57.2	6.9
Reticular nucleus of the thalamus	90	22	65	401	144.5	86.6453		Reticular nucleus of the thalamus	24	59	98	91	229	100.2	34.7727		Reticular nucleus of the thalamus	45	150	126	198	381	180	56.0205		Reticular nucleus of the thalamus	64	29	28	86	166	100.2	34.8
Retrochiasmatic area	190	81	10	176	114.25	42.3524		Retrochiasmatic area	55	11	2	319	113	100	58.1722		Retrochiasmatic area	52	250	89	1099	550	408	193.792		Retrochiasmatic area	49	23	66	58	211	100	58.2
Retrosplenial area dorsal part	107	3384	1282	1977	1687.5	684.613		Retrosplenial area dorsal part	1637	545	1243	1011	4385	1764.2	678.608		Retrosplenial area dorsal part	505	0	2341	5927	2977	2350	1051.54		Retrosplenial area dorsal part	1262	1783	1592	2024	6640	1764.2	678.6
Retrosplenial area lateral agranular part	47	1668	829	2169	1178.25	467.542		Retrosplenial area lateral agranular part	307	440	651	1111	3099	1121.6	512.827		Retrosplenial area lateral agranular part	547	0	954	5342	1827	1734	950.012		Retrosplenial area lateral agranular part	630	766	839	1008	2859	1121.6	512.8
Retrosplenial area ventral part	228	2604	901	4150	1970.75	881.839		Retrosplenial area ventral part	2219	1318	2114	859	2457	1793.4	301.943		Retrosplenial area ventral part	1273	6	2906	5708	3226	2623.8	965.197		Retrosplenial area ventral part	2275	1973	966	1661	2953	1793.4	301.9
Secondary motor area	645	7208	2528	2831	3303	1388.57		Secondary motor area	1983	1817	4032	1695	6630	3231.4	951.604		Secondary motor area	1740	4008	5508	10852	6794	5780.4	1521.33		Secondary motor area	563	2423	2790	3504	4953	3231.4	951.6
Septofimbrial nucleus	13	186	54	75	82	36.9797		Septofimbrial nucleus	75	124	605	48	87	187.8	105.013		Septofimbrial nucleus	97	19	53	78	139	77.2	20.2297		Septofimbrial nucleus	22	43	98	66	143	187.8	105
Simple lobule	20	40	22	728	202.5	175.224		Simple lobule	66	168	103	1282	166	357	232.059		Simple lobule	15	1	156	218	239	125.8	50.0394		Simple lobule	14	45	6	2	267	357	232.1
Subiculum	252	270	279	1280	520.25	253.312		Subiculum	291	617	559	908	1842	843.4	268.203		Subiculum	244	277	849	1986	811	833.4	315.135		Subiculum	383	310	190	220	2960	843.4	268.2
Submedial nucleus of the thalamus	7	7	5	28	11.75	5.43714		Submedial nucleus of the thalamus	12	11	7	9	9	9.6	0.87178		Submedial nucleus of the thalamus	2	11	10	41	33	19.4	7.46056		Submedial nucleus of the thalamus	2	5	9	8	22	9.6	0.9
Subparafascicular nucleus	73	81	62	180	99	27.2794		Subparafascicular nucleus	31	168	102	154	444	179.8	70.2854		Subparafascicular nucleus	59	6	60	269	197	118.2	49.2091		Subparafascicular nucleus	2	21	19	52	477	179.8	70.3
Subparaventricular zone	5	248	56	90	99.75	52.4124		Subparaventricular zone	0	59	11	42	200	62.4	35.9842		Subparaventricular zone	7	40	76	222	156	100.2	39.2714		Subparaventricular zone	0	29	103	88	334	62.4	36
Substantia innominata	177	170	163	208	179.5	9.92052		Substantia innominata	283	311	216	417	1009	447.2	144.135		Substantia innominata	176	941	148	1496	397	631.6	258.785		Substantia innominata	88	59	228	109	780	447.2	144.1
Substantia nigra compact part	21	34	11	66	33	11.9652		Substantia nigra compact part	24	57	17	67	109	54.8	16.536		Substantia nigra compact part	12	8	31	246	20	63.4	45.8188		Substantia nigra compact part	9	4	13	18	194	54.8	16.5
Substantia nigra reticular part	86	59	26	117	72	19.3778		Substantia nigra reticular part	169	103	15	251	248	157.2	44.9115		Substantia nigra reticular part	22	45	106	1022	97	258.4	191.544		Substantia nigra reticular part	67	53	88	88	535	157.2	44.9
Subthalamic nucleus	30	36	14	36	29	5.19615		Subthalamic nucleus	18	58	25	91	57	49.8	13.1202		Subthalamic nucleus	9	18	20	152	42	48.2	26.5111		Subthalamic nucleus	32	2	13	40	76	49.8	13.1
Superior colliculus motor related	253	1169	890	2795	1276.75	541.166		Superior colliculus motor related	669	1277	440	1664	3674	1544.8	574.762		Superior colliculus motor related	414	44	995	2742	1486	1136.2	470.923		Superior colliculus motor related	89	309	398	604	3228	1544.8	574.8
Superior colliculus sensory related	48	1520	602	2794	1241	600.085		Superior colliculus sensory related	139	776	350	690	3445	1080	602.334		Superior colliculus sensory related	244	3	387	1633	706	594.6	283.434		Superior colliculus sensory related	394	393	281	358	1976	1080	602.3
Supplemental somatosensory area	3479	5752	5353	2603	4296.75	751.161		Supplemental somatosensory area	7300	15586	2303	1094	12028	7662.2	2773.45		Supplemental somatosensory area	3489	1380	2529	6370	3864	3526.4	830.761		Supplemental somatosensory area	980	676	11630	5613	12649	7662.2	2773.4
Suprachiasmatic nucleus	0	184	14	23	55.25	43.1767		Suprachiasmatic nucleus	31	3	10	109	151	60.8	29.3843		Suprachiasmatic nucleus	81	80	79	157	493	178	80.1499		Suprachiasmatic nucleus	45	19	226	213	358	60.8	29.4
Supramammillary nucleus	8	32	22	16	19.5	5.058		Supramammillary nucleus	24	38	1	27	156	49.2	27.3704		Supramammillary nucleus	6	0	12	218	28	52.8	41.5625		Supramammillary nucleus	22	6	18	20	569	49.2	27.4
Supraoptic nucleus	2	33	30	4	17.25	8.26009		Supraoptic nucleus	4	26	41	73	63	41.4	12.4523		Supraoptic nucleus	40	44	4	97	248	86.6	42.9926		Supraoptic nucleus	7	8	14	32	204	41.4	12.5
Taenia tecta	151	755	474	177	389.25	142.235		Taenia tecta	67	301	343	46	488	249	84.5559		Taenia tecta	194	478	513	1159	601	589	157.982		Taenia tecta	111	253	475	161	919	249	84.6
Temporal association areas	1914	788	2007	2818	1881.75	417.291		Temporal association areas	1699	3010	614	1219	7861	2880.6	1306.06		Temporal association areas	3272	336	1457	6394	4439	3179.6	1071.92		Temporal association areas	635	354	1696	1619	10264	2880.6	1306.1
Thalamus sensory-motor cortex related	4	5	6	45	15	10.0083		Thalamus sensory-motor cortex related	4	17	13	14	23	14.2	3.08869		Thalamus sensory-motor cortex related	15	0	5	9	40	13.8	6.99571		Thalamus sensory-motor cortex related	1	3	2	10	35	14.2	3.1
Triangular nucleus of septum	14	207	5	143	92.25	49.5637		Triangular nucleus of septum	8	118	287	20	30	92.6	52.337		Triangular nucleus of septum	48	0	28	2	93	34.2	17.1651		Triangular nucleus of septum	4	29	34	37	59	92.6	52.3
Tuberal nucleus	78	167	50	257	138	46.8562		Tuberal nucleus	756	87	32	206	337	283.6	129.226		Tuberal nucleus	94	171	94	1184	372	383	206.604		Tuberal nucleus	33	24	108	66	849	283.6	129.2
Ventral anterior-lateral complex of the thalamus	25	21	42	30	29.5	4.55522		Ventral anterior-lateral complex of the thalamus	15	48	76	34	20	38.6	10.98		Ventral anterior-lateral complex of the thalamus	19	95	44	185	39	76.4	29.9025		Ventral anterior-lateral complex of the thalamus	18	6	11	25	54	38.6	11
Ventral auditory area	1953	1330	1815	2191	1822.25	181.529		Ventral auditory area	2086	4148	745	912	7270	3032.2	1221.18		Ventral auditory area	2663	381	1079	4339	3884	2469.2	769.045		Ventral auditory area	545	288	2410	1749	10122	3032.2	1221.2
Ventral medial nucleus of the thalamus	79	127	55	152	103.25	22.0921		Ventral medial nucleus of the thalamus	148	140	143	264	64	151.8	32.0381		Ventral medial nucleus of the thalamus	86	320	92	1094	166	351.6	190.334		Ventral medial nucleus of the thalamus	160	46	29	31	193	151.8	32
Ventral part of the lateral geniculate complex	219	194	132	239	196	23.2343		Ventral part of the lateral geniculate complex	36	567	64	136	808	322.2	154.786		Ventral part of the lateral geniculate complex	174	3	137	210	289	162.6	47.1599		Ventral part of the lateral geniculate complex	152	64	70	222	948	322.2	154.8
Ventral posterior complex of the thalamus	38	24	39	102	50.75	17.423		Ventral posterior complex of the thalamus	87	140	83	139	61	102	15.9374		Ventral posterior complex of the thalamus	36	435	44	634	81	246	122.146		Ventral posterior complex of the thalamus	24	21	14	37	112	102	15.9
Ventral posterolateral nucleus of the thalamus	104	31	30	126	72.75	24.8038		Ventral posterolateral nucleus of the thalamus	5	61	17	10	55	29.6	11.7881		Ventral posterolateral nucleus of the thalamus	64	17	21	44	48	38.8	8.77154		Ventral posterolateral nucleus of the thalamus	39	14	6	21	95	29.6	11.8
Ventral tegmental area	199	135	94	495	230.75	90.694		Ventral tegmental area	167	247	149	507	283	270.6	64.0762		Ventral tegmental area	83	1	438	1789	168	495.8	331.541		Ventral tegmental area	18	74	50	174	1001	270.6	64.1
Ventrolateral preoptic nucleus	67	8	4	1	20	15.7321		Ventrolateral preoptic nucleus	12	0	1	3	11	5.4	2.54165		Ventrolateral preoptic nucleus	76	22	18	84	93	58.6	15.9987		Ventrolateral preoptic nucleus	6	3	10	81	63	5.4	2.5
Ventromedial hypothalamic nucleus	40	71	13	75	49.75	14.5337		Ventromedial hypothalamic nucleus	141	32	26	591	299	217.8	105.612		Ventromedial hypothalamic nucleus	30	194	93	1267	159	348.6	231.316		Ventromedial hypothalamic nucleus	4	33	18	57	573	217.8	105.6
Vestibular nuclei	20	90	57	137	76	24.8563		Vestibular nuclei	72	94	29	128	13	67.2	21.0176		Vestibular nuclei	7	0	152	428	32	123.8	80.8483		Vestibular nuclei	1	30	0	82	69	67.2	21
Visceral area	866	1114	1762	974	1179	200.854		Visceral area	1804	1891	442	270	3194	1520.2	535.964		Visceral area	1073	248	655	1578	1124	935.6	225.675		Visceral area	320	421	1792	847	2781	1520.2	536
Zona incerta	348	277	151	464	310	65.5299		Zona incerta	94	550	129	438	1022	446.6	168.382		Zona incerta	227	520	360	1296	559	592.4	185.599		Zona incerta	197	36	136	427	1049	446.6	168.4
